# Supplementary material for: Prognostic significance of PI3K/AKT/ mTOR signaling pathway members in clear cell renal cell carcinoma
Source: PeerJ. 2020 Jun 1;8:e9261. doi: 10.7717/peerj.9261 (PMC7271881; doi:10.7717/peerj.9261)
Supplement: Dataset S2 [file peerj-08-9261-s005.xls]

## Sheet: Sheet1
	Supplementary file 3: The raw numbers for Figs 4b
	Pi3k				Akt				mTOR				Actin
	1	12497.7	16.372		1	6175.44	9.291		1	5537	14.852		1	13437.7	17.292
	2	9790.56	12.826		2	9190.26	13.827		2	5456.25	14.635		2	14282.1	18.379
	3	12568.2	16.464		3	12566.5	18.906		3	11102.7	29.781		3	11545.3	14.857
	4	12606.4	16.514		4	10775.7	16.212		4	5704.83	15.302		4	12328.4	15.865
	5	14672	19.22		5	11869.2	17.857		5	4789.3	12.846		5	14352.3	18.469
	6	14200.7	18.603		6	15891	23.908		6	4691.18	12.583		6	11764.7	15.139
