# Supplementary material for: Prognostic significance of PI3K/AKT/ mTOR signaling pathway members in clear cell renal cell carcinoma
Source: PeerJ. 2020 Jun 1;8:e9261. doi: 10.7717/peerj.9261 (PMC7271881; doi:10.7717/peerj.9261)
Supplement: Dataset S3 [file peerj-08-9261-s006.zip]

Archive with 9 entries (9 files):
- AKT1 Gepia.png
- AKT2 Gepia.png
- AKT3 Gepia.png
- PIK3CA Gepia.png
- PIK3CB Gepia.png
- PIK3CD Gepia.png
- PIK3CG Gepia.png
- PTEN Gepia.png
- mTOR Gepia.png
