# Supplementary material for: Prognostic significance of PI3K/AKT/ mTOR signaling pathway members in clear cell renal cell carcinoma
Source: PeerJ. 2020 Jun 1;8:e9261. doi: 10.7717/peerj.9261 (PMC7271881; doi:10.7717/peerj.9261)
Supplement: Dataset S4 [file peerj-08-9261-s007.zip]

Archive with 2 entries (2 files):
- mTOR1_original_╕▒▒╛.tiff
- mTOR1_black_╕▒▒╛.tiff
